# Supplementary material for: Environmental variability and population dynamics: do European and North American ducks play by the same rules?
Source: Ecol Evol. 2016 Sep 9;6(19):7004–14. doi: 10.1002/ece3.2413 (PMC5513220; doi:10.1002/ece3.2413)
Supplement: Supplementary file 4 [file ECE3-6-7004-s004.xls]

## Sheet: Sheet1
	R-hat: Environmental variability, Ci,i
	Mean	SD	Min	Max
Europe	1.00679	0.0152099	1.00103	1.11242
Mallard	1.00303	0.00223845	1.00117	1.0072
Northern Pintail	1.00293	0.00310388	1.00103	1.00652
Northern Shoveler	1.00378	0.00195117	1.00113	1.00574
Eurasian Wigeon	1.0054	0.00461438	1.00131	1.01574
Eurasian Teal	1.00321	0.00162246	1.00153	1.00721
Garganey	1.01346	0.0139233	1.00173	1.03021
Common Pochard	1.00616	0.00173926	1.00423	1.00839
Tufted Duck	1.01654	0.0361099	1.00115	1.11242
North America	1.00551	0.00850421	1.00107	1.02616
Mallard	1.00197	0.000498563	1.00161	1.00232
Northern Pintail	1.01367	0.0176648	1.00118	1.02616
Northern Shoveler	1.0012	0.000146335	1.0011	1.00131
American Wigeon	1.00208	0.00141589	1.00107	1.00308
Green-winged Teal	1.01333	0.017297	1.0011	1.02557
Blue-winged Teal	1.00194	0.000246537	1.00177	1.00211
Redhead	1.00245	0.000118309	1.00237	1.00253
Lessser Scaup	1.00748	0.0088272	1.00124	1.01372
	R-hat: Density dependence, Ii
	Mean	SD	Min	Max
Europe	1.00543	0.00605927	1.00098	1.02945
Mallard	1.00473	0.00355902	1.00156	1.01125
Northern Pintail	1.00297	0.00330249	1.00098	1.00679
Northern Shoveler	1.00275	0.00110869	1.00146	1.0041
Eurasian Wigeon	1.00756	0.00872811	1.00129	1.02836
Eurasian Teal	1.00415	0.00290991	1.00148	1.01041
Garganey	1.01307	0.0128445	1.00134	1.02945
Common Pochard	1.00386	0.00238832	1.0015	1.00762
Tufted Duck	1.00493	0.00537032	1.00109	1.0166
North America	1.00235	0.00217768	1.00097	1.00771
Mallard	1.00136	0.000235355	1.0012	1.00153
Northern Pintail	1.00123	0.000375554	1.00097	1.0015
Northern Shoveler	1.00245	0.00205392	1.00099	1.0039
American Wigeon	1.00108	3.2e-05	1.00105	1.0011
Green-winged Teal	1.00301	0.00261506	1.00116	1.00486
Blue-winged Teal	1.00125	0.000291476	1.00104	1.00145
Redhead	1.004	0.00363499	1.00143	1.00657
Lessser Scaup	1.00444	0.0046256	1.00117	1.00771
	R-hat: Proportion of density dependence, Prop (Ii)
	Mean	SD	Min	Max
Europe	1.00358	0.00332869	1.00098	1.01756
Mallard	1.00346	0.0020563	1.00122	1.00642
Northern Pintail	1.00188	0.00144628	1.00098	1.00355
Northern Shoveler	1.00191	0.000518115	1.00139	1.00252
Eurasian Wigeon	1.00473	0.00439455	1.0011	1.01248
Eurasian Teal	1.00329	0.00247228	1.00117	1.00884
Garganey	1.008	0.00729244	1.00119	1.01756
Common Pochard	1.00277	0.00162233	1.00123	1.00546
Tufted Duck	1.00267	0.00227529	1.00098	1.00816
North America	1.00187	0.00144221	1.00097	1.00527
Mallard	1.00122	0.000234703	1.00106	1.00139
Northern Pintail	1.0012	0.000330359	1.00097	1.00144
Northern Shoveler	1.00232	0.00185746	1.001	1.00363
American Wigeon	1.00109	4.1e-05	1.00106	1.00112
Green-winged Teal	1.00165	0.000789457	1.00109	1.00221
Blue-winged Teal	1.00126	0.000416715	1.00097	1.00156
Redhead	1.00319	0.00294648	1.0011	1.00527
Lessser Scaup	1.00305	0.00276779	1.0011	1.00501
